# Supplementary material for: Environmental Potential of Carbonized MOF-5/PANI Composites for Pesticide, Dye, and Metal Cations—Can They Actually Retain Them All?
Source: Polymers (Basel). 2023 Nov 7;15(22):4349. doi: 10.3390/polym15224349 (PMC10675784; doi:10.3390/polym15224349)
Supplement: Supplementary file 1 [file polymers-15-04349-s001.zip]

Archive with 1 entries (1 files):
- polymers-2677035-supplementary.pdf
